# Supplementary material for: The Frequency and Clinical Implication of ROS1 and RET Rearrangements in Resected Stage IIIA-N2 Non-Small Cell Lung Cancer Patients
Source: PLoS One. 2015 Apr 23;10(4):e0124354. doi: 10.1371/journal.pone.0124354 (PMC4408029; doi:10.1371/journal.pone.0124354)
Supplement: S1 Table — (XLS) [file pone.0124354.s001.xls]

## Sheet: Table S1
S1 Table. The special primer sequences of direct sequencing for ROS1 rearrangement
Variant	Sequence
TPM3:ROS1 (E10/E35)	Former 5' -CTTACTGATAAACTCAAGGAGGCAGAGAC- 3'
	Reverse 5' -ACCTCGCAGCTCAGCCAACT- 3'
SDC4:ROS1 (E2/E32)	Former 5' -CAGGACCTCCTAGAAGGCCGATAC- 3'
	Reverse 5' -CATCCATTATCTTCAGCTTTCTCCCACT- 3'
SDC4:ROS1 (E4/E32)	Former 5' -ACCCGTTGAAGAGAGTGAGGATG- 3'
	Reverse 5' -TGAAGTGCTCTTTCTTATCTCAAGG- 3'
SDC4:ROS1 (E4/E34)	Former 5' -AGGATGTGTCCAACAAGGTGTCAATG- 3'
	Reverse 5' -TAATCTTCTATGCCAGACAAAGGTCAGTG- 3'
SLC34A2:ROS1 (E13/E32)	Former 5' -GTGCTGCTTGCTGTGTGGCT- 3'
	Reverse 5' -CTACATCCATTATCTTCAGCTTTCTCCCA- 3'
CD74:ROS1 (E6/E32)	Former 5' -GGATGCACCATTGGCTCCTGTT- 3'
	Reverse 5' -CATTATCTTCAGCTTTCTCCCACTGTATTG- 3'
CD74:ROS1 (E6/E34)	Former 5' -GGATGCACCATTGGCTCCTGTT- 3'
	Reverse 5' -CTCTTTGTCTTCGTTTATAAGCACTGTCAC- 3'
EZR:ROS1 (E10/E34)	Former 5' -AAAGGAGAGAAACCGTGGAGAGAG- 3'
	Reverse 5' -GCCAGACAAAGGTCAGTGGGATT- 3'
LRIG3:ROS1 (E17/E35)	Former 5' -GACCAACTTGCCAGCAGATATTCCT- 3'
	Reverse 5' -ACCTCGCAGCTCAGCCAACT- 3'
GOPC:ROS1 (E7:E35)	Former 5' -CGTAGAGTATGAAGATGAGAGTGGACAT- 3'
	Reverse 5' -ACCTCGCAGCTCAGCCAACT- 3'
